# Supplementary material for: Abnormal DNA methylation analysis of leucine-rich glioma-inactivated 1 antibody encephalitis reveals novel methylation-driven genes related to prognostic and clinical features
Source: Clin Epigenetics. 2023 Aug 29;15:139. doi: 10.1186/s13148-023-01550-5 (PMC10463459; doi:10.1186/s13148-023-01550-5)
Supplement: Supplementary file 13 — Additional file 13: The demographic and clinical features of the patients with anti-LGI1 encephalitis and healthy donors. [file 13148_2023_1550_MOESM13_ESM.xlsx]

## Sheet: Sheet1
Table S1 The demographic and clinical features of the patients with anti-LGI1 encephalitis and healthy donors
Clinical features	LGI1 encephalitis (n=20)	Control (n=10)
Gender (Female/Male)	8/12	5/5
Age, median (range), years	63.5 (55.0-69.0)	54.45 (43.75-68)
mRS on admission	4.0 (3.0-4.0)	－
mRS on one-year follow up	2.0 (1.0-2.0)	－
Symptom onset, No.(%)
Mental behavior disorder, No.(%)	8 (40.00)	－
Cognitive impairment, No.(%)	11 (55.00)	－
Disturbance of consciousness, No.(%)	3 (15.00)	－
Seizure, No.(%)	13 (65.00)	－
FDBS, No.(%)	10 (50.00)	－
Autonomicnerve symptom, No.(%)	2 (10.00)	－
Central hypoventilation, No.(%)	1 (5.00)	－
Hyponatremia, No.(%)	12 (60.00)	－
Tumor comorbidity, No.(%)	0 (0)	－
Anti-LGI1 antibody titer, median (range)
Serum	1:100 (1:10-1:100)	－
CSF	1:10 (1:3.2-1:10)	－
Concomitant anbody, No.(%)
≤1	3 (15.00)	－
≥2	1 (5.00)	－
CSF routine
CSF cell number, median (range), cells/uL	2 (1-4.25)	－
CSF protein, median (range), g/L	0.54 (0.42-0.69)	－
OCBs, No.(%)	1 (5.00)	－
CSFIgG, median (range), mg/L	43.00 (35.80-56.90)	－
CSFIgA, median (range), mg/L	5.45 (4.14-8.68)	－
CSFIgM, median (range), mg/L	0.50 (0.35-1.10)	－
QAlb/QLim ˃1, No.(%)	11 (55.00)	－
Radiological parameters, No.(%)
Brain MRI abnormality	9 (45.00)	－
Bilateral brain leision	3 (15.00)	－
Temporal lobe	7 (35.00)	－
Treatment, No.(%)
First line therapy	20 (100.00)	－
Combined first and second line therapy	4 (20.00)	－

## Sheet: Sheet2
血清 1:100	4	2		脑脊液 1:3.2	2	3
血清 1:1	1			脑脊液 1:100	5				00:01:03
血清 1:100	4			脑脊液 1:10	3
血清 1:100	4			脑脊液 1:3.2	2
血清 无	0			脑脊液 1:10	3
血清 1：32	3			脑脊液 1:1	1
血清 1：:10	2			脑脊液 无	0
血清 阳性（外院）	2			脑脊液 无	0
血清 1:32	3			脑脊液 无	0
血清 1:100	4			脑脊液 1:1	1
血清 1:100	4			脑脊液 1：32（外院）	4
血清 1:100	4			脑脊液 1:1	1
血清 （+）	2			脑脊液 （++）	4
血清 1:100	4			脑脊液 1:3.2	2
血清 1:32	3			脑脊液 1:3.2	2
血清 无	0			脑脊液 1:10	3
血清 1:100	4			脑脊液 （-）	0
血清 1:100	4			脑脊液 1:10	3
血清 1:320	5			脑脊液 1:320	6
血清 1:100	4			脑脊液 （-）	0
血清 1:32	3
