# Supplementary material for: Abnormal DNA methylation analysis of leucine-rich glioma-inactivated 1 antibody encephalitis reveals novel methylation-driven genes related to prognostic and clinical features
Source: Clin Epigenetics. 2023 Aug 29;15:139. doi: 10.1186/s13148-023-01550-5 (PMC10463459; doi:10.1186/s13148-023-01550-5)
Supplement: Supplementary file 14 — Additional file 14: Sequencing quality of RRBS. [file 13148_2023_1550_MOESM14_ESM.xlsx]

## Sheet: LGI1 RRBS
Table S2. Sequencing quality of RRBS.
Sample ID	Yield (Gb)	# Reads	% of >= Q30 Bases (PF)	%of conversion efficiency
ND1	4.15	32793116	87.88	99.8
ND2	4.59	33591266	87.65	99.72
ND3	4.35	33035752	87.75	99.75
ND4	4.37	33260238	88.06	99.72
ND5	4.58	34632190	87.85	99.76
LGI1E1	4.79	33651000	85.82	99.63
LGI1E2	4.5	33355586	88.1	99.63
LGI1E3	5.02	35855710	87.22	99.77
LGI1E4	4.16	32795846	88.2	99.71
LGI1E5	4.43	33606082	87.79	99.8
LGI1E6	4.19	32559520	88.41	99.84
