# Supplementary material for: Abnormal DNA methylation analysis of leucine-rich glioma-inactivated 1 antibody encephalitis reveals novel methylation-driven genes related to prognostic and clinical features
Source: Clin Epigenetics. 2023 Aug 29;15:139. doi: 10.1186/s13148-023-01550-5 (PMC10463459; doi:10.1186/s13148-023-01550-5)
Supplement: Supplementary file 15 — Additional file 15: Sequencing quality of exosome miRNA-seq. [file 13148_2023_1550_MOESM15_ESM.xlsx]

## Sheet: exo miR-seq
Table S3. Sequencing quality of exosome miRNA-seq.
Sample ID	Yield (Gb)	# Reads	% of >= Q30 Bases (PF)	% of mapping rate
ND1	0.974614	20519295	95.09	0.462083
ND2	1.05919	22299909	95.35	0.473988
ND3	1.13007	23792194	95.34	0.493622
ND4	0.880757	18543257	96.42	0.513566
ND5	1.19356	25128832	96.96	0.486224
ND6	1.29776	27322691	96.84	0.518904
LGI1E1	3.90625	82241190	95.9	0.453467
LGI1E2	3.27245	68897396	96.42	0.525109
LGI1E3	3.80686	80148758	96.3	0.430411
LGI1E4	2.22522	46849310	96.17	0.504471
LGI1E5	2.35844	49654052	96.46	0.471114
LGI1E6	2.1403	45061324	96.25	0.476975
LGI1E7	1.83252	38581536	94.08	0.323678
LGI1E8	1.87809	39540846	95.06	0.505837
