# Supplementary material for: Abnormal DNA methylation analysis of leucine-rich glioma-inactivated 1 antibody encephalitis reveals novel methylation-driven genes related to prognostic and clinical features
Source: Clin Epigenetics. 2023 Aug 29;15:139. doi: 10.1186/s13148-023-01550-5 (PMC10463459; doi:10.1186/s13148-023-01550-5)
Supplement: Supplementary file 16 — Additional file 16: A list of primers used for pyrosequencing validation. [file 13148_2023_1550_MOESM16_ESM.xlsx]

## Sheet: Primers
Table S4. A list of primers used for pyrosequencing validation of Six methylation-driven genes in an independent samples.
genes	chr	len	sequencing primer(5'-3')	forward (5' → 3')	reverse (5' → 3')
CSF3	ch17	219bp	GGTGAAGGTTAGGTG	AGGAGGTGAAGGTTAGGT	CTACTATACCCACCCCACACT
PDCD1	chr2	134bp	TTATTTTAGTTTTTTATTTAGGTTA	AGAGAAGGGTAGAAGTGTTTATAG	ACCCAAACTAACAACACCAAACTAC
IFNG	chr12	77bp	GTAGAGTTTGTAGTGAGT	GTGAATTAGGGAGGTAGAGTTTGTAGTGA	AAATCTTACTCTATCACCCAAACTAAA
ICAM1	chr19	244bp	GTTTTATTTTGTGATTTTGTTTA	GGGTAGGGGTAAGAGTTTAGTGG	AAAAAACTACCAATCACTAACCATCCAA
CCL2	chr17	132bp	AGAGTGGGAATTTTTATTTAT	GGATTTGGGAATTTTTAAAGTTGTTT	AATAACTATCTACCTCCCACTTC
hsa-miR-2467-5p	chr2	174bp	ATTTTTTGTTTTTGGAAAGTTAT	GGGGATTTATATGATTGGGAAGTAAG	CTACAAAAACCCCACACTCAA
