# Supplementary material for: Abnormal DNA methylation analysis of leucine-rich glioma-inactivated 1 antibody encephalitis reveals novel methylation-driven genes related to prognostic and clinical features
Source: Clin Epigenetics. 2023 Aug 29;15:139. doi: 10.1186/s13148-023-01550-5 (PMC10463459; doi:10.1186/s13148-023-01550-5)
Supplement: Supplementary file 17 — Additional file 17: qPCR primers used in the vitro assays. [file 13148_2023_1550_MOESM17_ESM.xlsx]

## Sheet: siRNA
Table S5A. siRNAs used in the vitro assays
Targets	Sense（5'-3'）	Antisense（5'-3'）
IRX1 siRNA1	GCAUCGACAUUGACAAGAUTT	AUCUUGUCAAUGUCGAUGCTT
IRX1 siRNA2	GUCCUUCAGUUCAUACTGCTT	GCAGUAUGAACUGAAGGACTT
PCDH17 siRNA1	AUUUCGAUCUGGUCCGAGGTT	CCUCGGACCAGAUCGAAAUTT
PCDH17 siRNA2	UUCCACCAAGUAGGAUGGCTT	GCCAUCCUACUUGGUGGAATT

## Sheet: qPCR
Table S5. qPCR primers used in the vitro assays
Target	Primer	Sequence(5'→3')
GAPDH	Forward primer	AGAAGGCTGGGGCTCATTTG
	Reverse primer	AGGGGCCATCCACAGTCTTC
CSF3	Forward primer	TCCTGTCCTCCCATCCC
	Reverse primer	CTCATCCCAGTGCCCATT
PCD1	Forward primer	AGCGGCACCTACCTCTGT
	Reverse primer	GGCTGTGGGCACTTCTG
ICAM1	Forward primer	GTGGTAGCAGCCGCAGT
	Reverse primer	AGGCGTGGCTTGTGTGT
CCL2	Forward primer	TGAAGCTCGCACTCTCG
	Reverse primer	GTGACTGGGGCATTGATT
IFN-γ	Forward primer	ACTTGAATGTCCAACGCAA
	Reverse primer	CGAAACAGCATCTGACTCC
mir-2467-5p	Forward primer	GCGTGAGGCTCTGTTAGCCT
	Reverse primer	AGTGCAGGGTCCGAGGTATT
U6	Forward primer	GCTCGCTTCGGCAGCACA
	Reverse primer	GAACGCTTCACGAATTTGCGTG
mir-2467-5p mimics	Purchase from Ribobio, Guangzhou, China
mir-2467-5p inhibitor	Purchase from Ribobio, Guangzhou, China
microRNA control	Purchase from Ribobio, Guangzhou, China
cel-miR-39-3p	Purchase from GenePharma, Shanghai, China
